# Supplementary material for: Specificity of Human Sulfiredoxin for Reductant and Peroxiredoxin Oligomeric State
Source: Antioxidants (Basel). 2021 Jun 11;10(6):946. doi: 10.3390/antiox10060946 (PMC8230665; doi:10.3390/antiox10060946)
Supplement: Supplementary file 1 [file antioxidants-10-00946-s001.zip]

Archive with 1 entries (1 files):
- antioxidants-1237380-supplementary.pdf
